# Supplementary material for: Sodium Pre-Intercalation-Based Na3-δ-MnO2@CC for High-Performance Aqueous Asymmetric Supercapacitor: Joint Experimental and DFT Study
Source: Nanomaterials (Basel). 2022 Aug 18;12(16):2856. doi: 10.3390/nano12162856 (PMC9414395; doi:10.3390/nano12162856)
Supplement: Supplementary file 1 [file nanomaterials-12-02856-s001.zip]

Archive with 1 entries (1 files):
- nanomaterials-1747188-supplementary.pdf
